# Supplementary material for: Reducing Infrared Radiation and Solid Thermal Conductivity by Incorporating Varying Amounts of GnP into Microcellular PMMA
Source: Polymers (Basel). 2025 Feb 11;17(4):471. doi: 10.3390/polym17040471 (PMC11858911; doi:10.3390/polym17040471)
Supplement: Supplementary file 1 [file polymers-17-00471-s001.zip]

Archive with 1 entries (1 files):
- polymers-3444803-supplementary.pdf
